# Supplementary material for: A liver health hui: hepatitis C knowledge and associated risk factors in New Zealand gang members and their families
Source: R Soc Open Sci. 2018 Aug 29;5(8):172167. doi: 10.1098/rsos.172167 (PMC6124044; doi:10.1098/rsos.172167)
Supplement: Complete_data_healthhui.xlsx [file rsos172167supp2.xlsx]

## Sheet: Data_sheet_coding
sheet "Questionnaire_data"
Questions for this sheet (column contents) are explained in the sheet "Questionnaire_data_questions"
"0" denotes "no"
1 denotes "yes"
9 denotes "don’t know"
no entry denotes missing data
In case a person ticked both gang affiliate and family, the person was analysed as affiliate, as this is the focus of the study
If person ticked two amounts of alcohol, the higher category was considered
missing data was not included into total n, when calculating descriptive statistics
P14 and P18 (highlighted in pink) were removed from investigation into influence of demographic variables to the total questionnaire scores due to low questionnaire completion rate
sheet "Association_analysis_subset"
was used to investigate association between risk-factor-specific knowledge and presence of these specific risk factors
"0" denotes either incorrect response (in columns B-F) or absence of the listed factor (in columns G-Q)
"1" denotes either correct response (in colums B-F) or presence of the listed factor (in columns G-Q
sheet "Removed_participants" list responses from the removed participant; the responses were deemed disingenuous
sheet "Clinical_variables" contains clinical variables data: liver fibroscan readings and blood serology
There are columns on ALT and GGT levels and next to these, columns with "0" indicating normal ALT/GGT levels or "1" - for elevated level
sheet "BMI_data" contains health and weight information of the Turangi participants; separate study codes were assigned for the purpose of this sheet not to make the participants identifiable (Turangi is a small town in New Zealand)
sheet "Alcohol_consumption" contains summarized data on alcohol drinking patterns

## Sheet: Questionnaire_data_questions
Question	Column_name (answer options)	Full answer option (if abbreviated)
1. How do you think Hepatitis B and C are spread / transmitted?
	1a Sharing toothbrush or razors	Sharing a toothbrush or razor with an infected person
	1b Sharing needles, spoons, filters	Sharing needles, spoons, filters (IV drug utensils)
	1c Through sex	Through sexual intercourse
	1d mother to baby at birth	From mother to baby at birth
	1e Unsterile medical cosmetic procedures	Unsterile medical / dental / cosmetic procedures (tattoos/piercings)
	1f Contact sport/fighting	Contact sport / fighting
	1g Occupational hazards	Occupational hazards (exposure to blood in the work place)
2. Can a hepatitis infection be treated?
	2a Can HBV be treated	yes/no
	2b Can HCV be treated	yes/no
3. Is treatment for Hepatitis funded in NZ	3 funding for treatment	yes/no
4. Who would you approach to get treatment?
	4a GP approach for treatment	GP
	4b GI approach for treatment	Gastroenterologist
	4c ID approach for treatment	Infectious Disease Specialist
5. How common do you think viral hepatitis is in New Zealand?
	5a 1%-how common is viral hepatitis	0.01
	5b 5%-how common is viral hepatitis	0.05
	5c 10% how common is viral hepatitis	0.1
	5d 20%- how common is viral hepatitis	0.2
	5e 50%-how common is viral hepatitis	0.5
6. Can you be vaccinated against
	6a HBV vaccine	yes/no
	6c HCV vaccine	yes/no
7. What are possible long term problems associated with hepatitis?
	7a LTP HCC
	7b LTP Cirrhosis
	7c LTP Failure of the liver
	7d LTP none
8. Symptoms of Hepatitis B / C infection can include:
	8a Symp appetite loss
	8b Symp vomiting
	8cTummy pain
	8d Aches
	8e Fever
	8f Fatigue
	8g Nausea
	8h Jaundice
	8i Cough
	8j Itch/irritation
	8k Nothing
9. How long does it take for symptoms of a chronic infection to be noticed?
	9a Never-How long for symptoms
	9b days - How long for symptoms
	9c Weeks - How long for symptoms
	9d Months - How long for symptoms
	9e Years - How long for symptoms
14. What are your affiliations:
	14Ba Aff-Gang	Gang Member
	14Bb Aff-Ex gang member	Ex-Gang Member
	14Bc Aff -Affiliate	Affiliate
	14Bd Aff-Family	Whanau/family
15. Do you have/have you had Hepatitis?
	15a Hx of Hepatitis history
	15b Type of hepatitis
16. Are you on any medication?	16a On medication	yes/no
17. Do you have any medical conditions	17a Med Conditions	yes/no
18. Level of education:
	18a <sec.	below secondary
	18b sec.	Secondary
	18c tert	Tertiary
	18d UG deg	Undergraduate degree
	18e graduate	Graduate
19. How often do you see your GP?
	19a GP Weekly
	19b GP Monthly
	19c GP 6monthly
	19d GP Yearly
	19e GP 5yearly
	19f GP rarely/never
20. Are you a Haemophiliac patient?	20 Haemophiliac	yes/no
21. Are you a Haemodialysis patient?	21Dialysis	yes/no
22. Are you an organ transplant recipient?	22Organ transplant	yes/no
23. Have you ever received a blood transfusion?	23 Transfusion	yes/no
24. Do you have a tattoo?		yes/no
	24a Tattoo
Was this done at a certified outlet?	24b Certified
25. Do you have a body piercing?
	25a Body piercing
Was this done at a certified outlet?	25b Certified
26. Are you HIV positive?	26HIV
27. Are you / have you ever been an Injecting drug user?	27IVDA	yes/no
28. Have you / do you engage in any recreational drug use?	28 Recreational drug use	yes/no
29. Have you had a ritual intervention such as circumcision or scarification?	29 scarification/circumcision	yes/no
30. Have you ever shared common bathroom Items? (Your toothbrush or razor blade)	30 Shared razors or toothbrush	yes/no
31. Have your parents injected drugs?
	31a Parent IVDA
	31a specify
32. Have your parents been infected with Hepatitis?
	32a Parents infected with hepatitis
	32b parents hepatitis type
33. Have you ever had a needle stick injury?	33 Needle stick	yes/no
34. Have you ever given first aid to a bleeding person who is unknown to you?	34 First aid	yes/no
35. Have you ever been vaccinated against Hepatitis B?	35 HBV Vaccination	yes/no
36. Have you ever been vaccinated against Hepatitis C?	36 HCV Vaccination	yes/no
37. Have you ever been in prison?	37 Prison	yes/no
38. Are you chronically fatigued / often tired?	38 Fatigue	yes/no
39. Do you continually experience other problems such as:
	39a Joint pain	Joint pain
	39b Skin irritation	Skin irritations
	39c Appetite loss	Loss of appetite
	39d abd discomfort	Abdominal discomfort
	39e nausea	nausea
	39f No	No
40. Do you consider your-self:
	40a Underweight
	40b normal weight
	40c over weight
	40d extreme over weight
41. Have you ever been told to lose weight?	41 Were told to lose weight	yes/no
42. Have you ever been diagnosed with depression or think you may depressed?	42 Depression	yes/no
44. How often do you drink alcohol?
	44a Alcohol - none	Never
	44b Alcohol rare	Rarely
	44c monthly etoh	Monthly
	44d Alcohol fortnightly	Fortnightly
	44e Alcohol 1-2x/w	1-2x/week
	44f Alcohol 3-5x/w	3-5 /week
	44g Alcohol daily	Daily
45. How many standard drinks do you drink per sitting?
(1 standard drink = 100ml glass of wine / 330ml can of beer / 30ml straight spirits)
	45a 1-4 drinks/sitting
	45b 4-8 drinks/sitting
	45c 8-12 drinks/sitting
	45d 12-16 drinks/sitting
	45e 16-24 drinks/sitting

## Sheet: Questionnaire_data
participant	1a Sharing toothbrush or razors	1b Sharing needles, spoons, filters	1c Through sex	1d mother to baby at birth	1e Unsterile medical cosmetic procedures	1f Contact sport/fighting	1g Occupational hazards	2a Can HBV be treated	2b Can HCV be treated	3 funding for treatment	4a GP approach for treatment	4b GI approach for treatment	4c ID approach for treatment	5a 1%-how common is viral hepatitis	5b 5%-how common is viral hepatitis	5c 10% how common is viral hepatitis	5d 20%- how common is viral hepatitis	5e 50%-how common is viral hepatitis	6a HBV vaccine	6c HCV vaccine	7a LTP HCC	7b LTP Cirrhosis	7c LTP Failure of the liver	7d LTP none	8a Symp appetite loss	8b Symp vomiting	8cTummy pain	8d Aches	8e Fever	8f Fatigue	8g Nausea	8h Jaundice	8i Cough	8j Itch/irritation	8k Nothing	9a Never-How long for symptoms	9b days - How long for symptoms	9c Weeks - How long for symptoms	9d Months - How long for symptoms	9e Years - How long for symptoms	14Ba Aff-Gang	14Bb Aff-Ex gang member	14Bc Aff -Affiliate	14Bd Aff-Family	15a Hx of Hepatitis history	15b Type of hepatitis	16a On medication	17a Med Conditions	18a <sec.
P17	9	9	9	9	9	9	9	9	9	9	9	9	9	9	9	9	9	9	9	9	9	9	9	9	9	9	9	9	9	9	9	9	9	9	9	9	9	9	9	9	0	0	0	1				0
P16	0	1	0	0	0	0	0	9	9	9	9	9	9	9	9	9	9	9	9	9	9	9	9	9	9	9	9	9	9	9	9	9	9	9	9	9	9	9	9	9	0	0	0	1	0		0	0	0
P39	9	9	9	9	9	9	9	9	1	9	9	9	9	9	9	9	9	9	9	9	9	9	9	9	9	9	9	9	9	9	9	9	9	9	9	9	9	9	9	9	0	0	0	1	9		0	0	0
P22	1	0	0	0	0	0	0	0	0	9	1	0	0	1	0	0	0	0	9	9	0	0	0	1	0	0	0	0	0	0	0	0	0	0	1	1	0	0	0	0	0	0	0	1	0		0	0	0
P19	0	1	1	1	0	1	1	9	9	9	1	0	0	9	9	9	9	9	9	9	9	9	9	9	9	9	9	9	9	9	9	9	9	9	9	9	9	9	9	9	0	0	0	1	0		0	1	0
P18	1	1	0	0	0	0	1	9	9	9	1	0	0						9	9																					0	0	0	1	1		0		0
P13	0	0	1	0	0	0	1	1	1	9	0	0	1	0	0	0	1	0	9	9	0	0	1	0	0	0	0	0	0	0	1	0	1	0	0	0	0	1	0	0	0	0	0	1	0		0	0	0
P15	1	1	1	1	0	0	0	1	1	9	0	0	1	0	0	1	0	0	0	0	0	0	0	1	0	0	0	0	0	0	0	0	0	0	1						0	0	0	1	9		0	0	1
P41	1	1	1	1	1	1	1	0	0	9	9	9	9	0	0	0	0	1	9	9	9	9	9	9	9	9	9	9	9	9	9	9	9	9	9	0	0	0	0	1	0	0	0	1	9		0	1	0
P20	1	1	1	1	1	1	1	0	0	9	1	0	0	0	0	0	0	1	9	9	0	0	0	1	0	0	0	0	0	0	0	0	1	0	0	1	0	0	0	0	1	0	0	0	1		0	0	1
P29	0	1	0	0	0	0	1	1		9	1	0	0	0	0	0	1	0	9	9	0	0	1	0	0	0	1	0	0	0	0	0	0	0	0	0	0	1	0	0	0	0	0	1	9		1	1	0
P40	1	1	0	0	1	0	0	1	1		0	0	1	0	0	0	1	0	9	9	1	0	0	0																	0	0	0	1	0			0	0
P14	1	1	1	0	1	0	1				1	0	0						1	1																					1	0	0	0	1	B	0	0	0
P26	0	1	0	0	0	0	0	1	0	9	1	0	0	0	0	0	0	1	1	0	0	1	0	0	0	0	0	0	0	0	0	1	0	0	0	1	0	0	0	0	0	0	0	1	0		0	0	0
P33								1		9	1	0	0	0	0	0	0	1	1		0	0	1	0	1	0	0	0	0	0	0	0	0	1	0	0	0	0	1	0	0	0	0	1	0		0	0	0
P42	0	1	0	0	0	0	0	0	0	9	1	1	0	0	0	0	1	0	9	9	0	0	1	0	1	1	1	0	0	0	0	1	0	0	0	0	1	0	0	0	0	0	0	1	0		1	0	0
P48	1	0	1	0	0	0	0	1		1	1	0	0	0	0	0	0	1	9	9	0	0	0	1	0	0	1	0	1	0	0	0	1	1	0	0	0	0	0	1	1	0	0	0	0		0	0	0
P50	0	0	0	1	0	0	1	0	1		1	0	0	0	0	0	0	1			1	0	0	0	0	0	0	1	0	0	0	0	0	0	0	0	0	0	1	0	0	0	1	0	0		0	0	0
P6	1	1	0	0	1	0	0	0	1	0	0	0	1	0	0	0	1	0	0	0	1	0	1	0	0	0	0	0	0	0	0	0	0	0	0	0	0	0	0	1	0	0	0	1	0		0	0	0
P23	0	1	1	1	0	0	0	1	0	0	1	0	1	0	0	0	0	1	9	9	1	1	0	0	0	0	1	1	0	1	0	0	1	0	0	0	0	0	1	0	1	0	0	0	9		1	1	0
P24	0	1	0	0	0	0	0	1	0	1	1	0	0	0	0	0	1	0	1	1	1	0	0	0	0	0	0	0	0	0	0	1	0	0	0	0	0	0	0	1	0	0	0	1	0		0	0	0
P31	1	1	1	0	0	0	1	0	0	9	1	0	0	0	0	0	0	1	1	9	0	1	1	0	0	0	0	0	1	0	0	0	1	0	0	0	0	0	0	1	0	0	0	1	1		0	0	0
P37	1	1	1	0	0	1	0	1	1										9	9					0	0	1	1	0	0	0	0	0	1	0	0	0	0	1	0	0	0	0	1	9		0	0	0
P43	0	1	0	1	0	0	0	1		1	1	0	0	0	0	1	0	0	1		0	0	1	0	0	0	0	0	0	0	1	0	0	0	0	0	1	0	0	0	0	0	0	1	0		0	0	0
P5	0	1	0	1	0	1	1	0	0	9	1	0	1	9	9	9	9	9	9	9	0	0	1	0	1	0	1	0	0	1	0	0	0	0	0	0	0	0	1	1	0	0	0	1	0		0	0	0
P9	1	1	0	0	1	0	0	0	1	9	1	0	0	0	0	0	1	0	9	1	1	1	0	0	0	0	0	1	0	1	0	1	0	0	0	0	0	0	1	0	0	0	0	1	0		0	9	1
P21	1	1	1	1	1	1	1	0	0	9	1	0	0	0	0	0	0	1	1	1	1	0	1	0	0	0	0	0	0	0	0	0	0	0	1	0	1	0	0	0	0	0	0	1	0		0	0	0
P49	1	1	1	1	1	1	1	0	0	9	1	0	0	0	1	0	0	0	0	9	1	0	0	0	0	0	0	1	0	0	0	0	0	0	0	0	0	0	1	0	1	0	0	0	0		0	0	0
P10	0	1	0	0	0	1	1	1	1	9	1	0	0	0	0	1	0	0	1	1	0	0	1	0	0	1	0	0	1	0	1	0	0	0	0	0	0	0	1	0	1	0	0	0	0		0	0	1
P45	1	1	1	0	0	0	0	1	1		1	0	0	0	0	0	1	0	9	9	0	0	0	1	1	0	1	1	1	1	1	1	1	0	0	0	1	0	0	0	0	0	1	0	0		0	0	0
P2	0	1	0	1	0	0	1	1	0	9	1	0	0	0	0	0	0	1	9	9	1	1	1	0	1	0	1	1	0	0	0	0	0	1	0	0	0	1	0	0	1	0	0	0	0		0	0	1
P3	1	1	1	1	1	1	1	0	0	9	1	0	0	0	0	1	0	0	9	9	1	1	1	1	0	0	0	0	1	0	0	1	0	0	0	9	9	9	9	9	1	0	0	0	0		1	1	0
P11	0	1	1	1	1	1	1	1	1	9	1	0	0	0	0	1	0	0	9	9	1	1	1	0	0	0	0	0	0	0	0	0	0	0	0	0	0	0	0	0	0	0	0	1	0		1	1	0
P30	1	1	1	0	0	0	0	1	1	9	1	0	0	0	0	1	0	0	1	1	1	0	1	0	0	1	0	0	1	0	1	0	0	0	0	0	1	0	0	0	0	0	0	1	0		0	1	1
P38	1	1	1	1	1	0	0	0	1	1	1	0	1	0	0	1	0	0	1	1	0	0	1	0	0	0	0	0	0	0	0	1	0	0	0	0	0	0	0	1	1	0	0	0	0		1	0	0
P25	1	1	1	1	1	1	1	9	9	9	1	0	0	0	0	0	1	0	1	1	0	1	1	0	0	0	0	0	0	1	0	1	0	0	0	9	9	9	9	9	0	0	0	1	1	B	0	1	0
P32	0	0	0	0	1	1	0	1		9	1	0	0	0	0	0	0	1	1	1	1	1	1	0	1	0	0	1	0	1	0	1	0	0	0	0	0	0	0	1	0	0	0	1	9		1	0	0
P52	1	1	1	1	0	0	1	1	1	1	1	0	0	0	0	0	1	0	9	9	0	0	1	0	1	0	1	0	0	1	1	0	1	0	0	0	0	0	1	0	0	0	0	1	9		0	0	0
P12	0	1	0	1	1	0	0	1	1	9	1	0	0	0	0	0	1	0	9	9	1	1	1	0	1	0	0	1	0	1	1	1	0	0	0	0	1	0	0	0	0	0	1	0	9		1	0	0
P51	1	1	1	1	1	0	1				1	0	0	0	0	0	0	1	1	1	1	1	1	0	1	0	0	1	0	0	1	0	0	0	0						1	0	0	0	0		0	0	0
P7	1	1	1	1	1	0	1	1	0	1	1	0	1	0	0	1	0	0	0	0	1	0	1	0	1	1	0	0	0	0	0	1	0	1	0	0	0	0	0	1	1	0	0	0	0		1	1	0
P27	1	1	1	0	1	1	1	1	1	9	1	0	0	0	0	0	0	1	9	9	0	1	0	1	1	1	1	1	1	1	1	1	1	1	0	0	1	0	0	0	1	0	0	0	9		0	0	1
P35	1	1	1	1	0	1	1	1	1	1	1	0	0	0	0	0	0	1	1	1	0	0	1	0	1	1	0	1	1	0	0	0	0	1	0	0	0	0	1	0	0	0	0	1	0		0	1	0
P4	1	1	1	1	1	1	1	1	1	9	1	0	0	0	0	0	0	1	9	9	1	1	1	1	1	0	1	1	0	1	1	1	0	0	0	1	0	0	0	0	0	0	0	1	0		1	1	0
P36	1	1	1	0	1	0	1	1	1	9	0	1	0	0	0	0	1	0	9	9	1	1	1	0	1	1	1	1	1	1	1	1	1	1	0	0	0	0	1	0	1	0	0	0	0		0	0	0
P1	1	1	1	1	1	0	0	1	1	1	1	0	1	0	0	0	0	1	1	1	0	1	1	0	1	1	1	1	1	1	1	1	1	1	0	0	1	1	0	0	0	0	1	0	0		1	0	0
P8	1	1	1	1	1	1	1	0	1	9	0	0	1	0	0	0	1	0	1	9	1	1	1	0	1	1	1	1	1	1	1	1	1	1	1	1	1	1	1	1	0	0	1	0	9		1	0	0
P28	1	1	1	1	1	1	1	1		9	1	0	0	0	0	0	0	1	9		1	1	1	1	1	1	1	1	1	1	1	1	1	1	1	0	0	0	0	1	1	0	0	0	0		1	1	0
P44	1	1	1	1	1	1	1	1	1	9	1	0	0	0	0	0	0	1	1	1	1	1	1	0	1	1	1	1	1	0	1	1	1	1	0	0	0	1	0	0	1	0	0	0	9		0	0	1
P46	1	1	1	1	1	1	1	1	1	1	1	0	0	0	0	0	0	1	1	1	0	0	1	0	1	1	0	1	1	0	1	1	0	1	0	0	0	0	0	1	1	0	0	0	1	B	0		1
P34	1	1	1	1	1	1	1	1	1	9	1	0	0	0	0	0	1	0	1	1	1	1	1	0	1	1	1	1	1	1	1	0	0	1	0	0	0	0	1	0	1	0	0	0	9		0	0	1
P47	1	1	1	1	1	1	1	1	1	9	1	0	0	0	0	0	1	1	1	0	1	1	1	0	1	1	1	1	1	1	1	0	1	1	0	0	1	1	1	1	1	0	0	0	0		1	1	0
[truncated: 59 more columns]

## Sheet: Association_analysis_subset
participant	1a Sharing toothbrush or razors	1b Sharing needles, spoons, filters	1e Unsterile medical cosmetic procedures	1f Contact sport/fighting	1g Occupational hazards	30 Shared razors or toothbrush	27IVDA	28 Recreational drug use	24a Tattoo	24b Certified	25a Body piercing	25b Certified	33 Needle stick	29 scarification/circumcision	34 First aid	35 HBV Vaccination
P1	1	1	1	0	0	1	0	0	1	0	1	1	0	0	0	0
P2	0	1	0	0	1	0	0	1	1	1	0	0	0	0	0	0
P3	1	1	1	1	1	0	0	0	1	0	0	0	0	0	0	0
P4	1	1	1	1	1	1	0	1	1	0	1	0	0	0	1	0
P5	0	1	0	1	1	1	0	0	1	0	1	1	0	0	0	1
P6	1	1	1	0	0	0	0	0	1	1	0	0	0	0	1	0
P7	1	1	1	0	1	0	0	0	1	1	0	0	0	0	0	0
P8	1	1	1	1	1	0	0	1	1	0	1	1	0	0	0	0
P9	1	1	1	0	0	0	0	1	1	0	0	0	0	0	0	0
P10	0	1	0	1	1	0	0	1	1	0	1	1	0	0	0	0
P11	0	1	1	1	1	1	0	1	0	0	0	0	0	0	0	0
P12	0	1	1	0	0	1	0	0	1	0	1	1	0	0	0	1
P13	0	0	0	0	1	1	0	1	1	0	1	0	0	0	0	0
P14	1	1	1	0	1	0	0	1	1	0	1	0	0	0	0	1
P15	1	1	0	0	0	1	0	1	1	0	1	0	0	0	0	0
P16	0	1	0	0	0	0	0	1	1	1	1	1	0	0	0	0
P17	0	0	0	0	0	0	0	1	1	0	1	1	0	0	0	0
P18	1	1	0	0	1	0	0	0	1	0	0	0	0	1	0	1
P19	0	1	0	1	1	1	0	1	1	0	1	1	0	0	1	0
P20	1	1	1	1	1	0	0	1	1	1	0	0	0	0	0	0
P21	1	1	1	1	1	0	0	1	1	0	1	1	0	0	0	1
P22	1	0	0	0	0	0	0	0	1	0	0	0	0	0	0	0
P23	0	1	0	0	0	1	0	0	1	0	1	1	0	0	0	0
P24	0	1	0	0	0	0	0	0	1	1	1	0	1	0	0	1
P25	1	1	1	1	1	1	0	0	1	0	0	0	0	0	0	1
P26	0	1	0	0	0	1	0	0	0	0	0	0	0	0	0	1
P27	1	1	1	1	1	1	0	0	1	0	0	0	0	0	0	0
P28	1	1	1	1	1	0	0	0	1	0	0	0	0	1	0	0
P29	0	1	0	0	1	1	0	1	1	0	0	0	0	0	0	0
P30	1	1	0	0	0	1	0	0	1	0	0	0	0	0	0	0
P31	1	1	0	0	1	0	0	1	1	0	1	1	0	0	0	0
P32	0	0	1	1	0	0	0	0	1	1	0	0	0	0	0	0
P33	0	0	0	0	0	1	0	0	1	0	0	0	0	0	0	0
P34	1	1	1	1	1	0	0	0	1	0	1	0	0	0	0	0
P35	1	1	0	1	1	1	0	0	1	0	1	1	0	0	0	1
P36	1	1	1	0	1	0	0	1	1	0	0	0	0	0	0	0
P37	1	1	0	1	0	0	0	0	0	1	0	0	1	0	0	1
P38	1	1	1	0	0	0	0	1	1	0	0	0	0	0	0	0
P39	0	0	0	0	0	0	1	1	0	0	0	0	0	0	0	1
P40	1	1	1	0	0	0	0	0	1	1	1	1	0	0	0	0
P41	1	1	1	1	1	0	0	0	1	0	1	0	0	0	0	0
P42	0	1	0	0	0	1	1	1	1	0	1	1	0	0	1	0
P43	0	1	0	0	0	0	1	0	1	0	0	0	0	0	0	0
P44	1	1	1	1	1	0	0	1	1	1	0	0	0	0	0	0
P45	1	1	0	0	0	0	0	1	1	1	1	1	0	0	0	0
P46	1	1	1	1	1	0	0	1	1	0	0	0	0	0	0	0
P47	1	1	1	1	1	0	0	1	1	0	0	0	0	1	1	0
P48	1	0	0	0	0	0	1	1	1	1	1	1	0	0	0	1
P49	1	1	1	1	1	0	0	1	1	0	0	0	0	0	0	0
P50	0	0	0	0	1	1	0	0	1	0	0	0	0	0	0	0
P51	1	1	1	0	1	1	0	1	1	0	1	0	0	0	0	1
P52	1	1	0	0	1	0	0	1	0	0	0	0	0	0	1	0

## Sheet: Removed_participants
participant	Reason for removal	1a Sharing toothbrush or razors	1b Sharing needles, spoons, filters	1c Through sex	1d mother to baby at birth	1e Unsterile medical cosmetic procedures	1f Contact sport/fighting	1g Occupational hazards	2a Can HBV be treated	2b Can HCV be treated	3 funding for treatment	4a GP approach for treatment	4b GI approach for treatment	4c ID approach for treatment	5a 1%-how common is viral hepatitis	5b 5%-how common is viral hepatitis	5c 10% how common is viral hepatitis	5d 20%- how common is viral hepatitis	5e 50%-how common is viral hepatitis	6a HBV vaccine	6c HCV vaccine	7a LTP HCC	7b LTP Cirrhosis	7c LTP Failure of the liver	7d LTP none	8a Symp appetite loss	8b Symp vomiting	8cTummy pain	8d Aches	8e Fever	8f Fatigue	8g Nausea	8h Jaundice	8i Cough	8j Itch/irritation	8k Nothing	9a Never-How long for symptoms	9b days - How long for symptoms	9c Weeks - How long for symptoms	9d Months - How long for symptoms	9e Years - How long for symptoms	14Ba Aff-Gang	14Bb Aff-Ex gang member	14Bc Aff -Affiliate	14Bd Aff-Family	15a Hx of Hepatitis history	15b Type of hepatitis	16a On medication	17a Med Conditions
P53	Faulty data entries; not genuine answers.	0	0	1	0	0	0	1	1		1	0	1	0	0	1	0	0	0	1	1	0	1	0	1	0	1	0	0	1	0	0	1	0	1	0						0	0	1	0	1			1
[truncated: 58 more columns]

## Sheet: Clinical_variables
participant	Fibroscan, kpa	Fibroscan	HBV Surface Antibody	HCV Surface Antigen	HBV Core Antibody	GGT	GGT_elevated	ALT	ALT_elevated
P1	7.9	F2	0	0	0	46	0	22	0
P2	6.5	F0	0	0	0	10	0	27	0
P3	3.5	F0	0	0	0	20	0	27	0
P4	5.3	F0	0	0	0	34	0	19	0
P5	5.7	F0	0	0	0	28	0	19	0
P6			0	0	0	43	0	26	0
P7	5.7	F0	0	0	0	18	0	47	1
P8			0	0	0	48	0	30	0
P9	4.8	F0	0	0	0	11	0	15	0
P10	5.4	F0	0	0	0	22	0	32	0
P11	3.7	F0	0	0	0	17	0	34	0
P12	4.7	F0	0	0	0	20	0	14	0
P13	6.6	F0	0	0	0	16	0	17	0
P14	4.4	F0	0	0	1	70	1	45	1
P15	4.4	F0	0	0	0	23	0	15	0
P16	4.3	F0	0	0	0	21	0	12	0
P17	4.8	F0	0	0	0	19	0	15	0
P18	13.5	F4	1 (314 IU/L)	0	0	36	0	39	0
P19	3.3	F0	1 (54 IU/L)	0	0	10	0	12	0
P20	4.7	F0	1 (49 IU/L)	0	0	21	0	26	0
P21	9.9	F3	1 (43 IU/L)	0	0	32	0	25	0
P22	19.6	F4	1 (25 IU/L)	0	0	127	1	31	0
P23	3.9	F0	1 (>1000 IU/L)	0	0	45	0	26	0
P24	4.3	F0	0	0	0	64	1	25	0
P25	4	F0	0	1	1	29	0	18	0
P26	4	F0	0	0	0	40	0	20	0
P27	9	F3	0	0	0	38	0	108	1
P28	6.1	F0	1 (22 IU/L)	0	0	41	0	33	0
P29	3.4	F0	1 (12 IU/L)	0	0	136	1	50	1
P30	4.4	F0	1 (11 IU/L)	0	0	58	1	31	0
P31	5.8	F0	1 (112 IU/L)	0	0	55	0	35	0
P32	4.5	F0	0	0	0	64	1	30	0
P33	4	F0	0	0	0	25	0	22	0
P34	21.5	F4	1	0	0	56	0	18	0
P35	3.9	F0	0	0	0	19	0	15	0
P36	7.8	F2	1 (10 IU/L)	0	0	37	0	22	0
P37	6.1	F0	0	0	0	35	0	18	0
P38	2.5	F0	0	0	0	29	0	19	0
P39	3.8	F0	0	0	0	26	0	22	0
P40	4.7	F0	1	0	0	53	0	14	0
P41	6.8	F0	1	0	0	24	0	14	0
P42	6.9	F0	0	0	0	38	0	10	0
P43	4	F0	0	0	0	15	0	19	0
P44	5.6	F0	1	0	0	26	0	28	0
P45	3.7	F0	0	0	0	50	0	33	0
P46	10.1	F3	0	0	0	32	0	26	0
P47	6.3	F0	1	0	0	39	0	19	0
P48	12.1	F4	1	0	0	30	0	30	0
P49	9.6	F3	0	0	0	83	1	58	1
P50	6.6	F0	0	0	0	40	0	27	0
P51			0	0	0	42	0	23	0
P52	3.6	F0	0	0	0	16	0	9	0

## Sheet: BMI_data
Participant	Height (cm)	Weight (kg)	BMI
HW1	173	86	28.7347
HW2	181	94	28.6927
HW3	176	97	31.3146
HW4	177	108	34.4729
HW5	162	100	38.1039
HW6	165	94	34.5271
HW7	167	87	31.1951
HW8	170	97	33.564
HW9	170	93	32.1799
HW10	167	67	24.0238
HW11	168	71	25.1559
HW12	172	125	42.2526
HW13	173	77	25.7276
HW14	177	84	26.8122
HW15	166	83	30.1205
HW16	171	114	38.9864
HW17	180	110	33.9506
HW18	165	99	36.3636
HW19	160	123	48.0469
HW20	174	109	36.0021

## Sheet: Alcohol_consumption
Consumption	Quantity/session	Percentage
a) Rarely	1) 1-3	25
a) Rarely	2) 4-7	25
a) Rarely	3) 8-11	16.7
a) Rarely	4) 12-15	33.3
a) Rarely	5) 16-24	0
b) Monthly	1) 1-3	11.1
b) Monthly	2) 4-7	44.4
b) Monthly	3) 8-11	22.2
b) Monthly	4) 12-15	11.1
b) Monthly	5) 16-24	11.1
c) Bi-monthly	1) 1-3	20
c) Bi-monthly	2) 4-7	0
c) Bi-monthly	3) 8-11	20
c) Bi-monthly	4) 12-15	20
c) Bi-monthly	5) 16-24	40
d) 1-2/week	1) 1-3	0
d) 1-2/week	2) 4-7	22.2
d) 1-2/week	3) 8-11	22.2
d) 1-2/week	4) 12-15	22.2
d) 1-2/week	5) 16-24	33.3
e) 3-5/week	1) 1-3	16.7
e) 3-5/week	2) 4-7	50
e) 3-5/week	3) 8-11	0
e) 3-5/week	4) 12-15	33.3
e) 3-5/week	5) 16-24	0
f) Daily	1) 1-3	50
f) Daily	2) 4-7	0
f) Daily	3) 8-11	0
f) Daily	4) 12-15	0
f) Daily	5) 16-24	50
